# Supplementary material for: Inhibitory Effects of Polyphenol- and Flavonoid-Enriched Rice Seed Extract on Melanogenesis in Melan-a Cells via MAPK Signaling-Mediated MITF Downregulation
Source: Int J Mol Sci. 2023 Jul 24;24(14):11841. doi: 10.3390/ijms241411841 (PMC10380342; doi:10.3390/ijms241411841)
Supplement: Supplementary file 1 [file ijms-24-11841-s001.zip]

Archive with 1 entries (1 files):
- ijms-2506977-supplementary.pdf
